# Supplementary material for: Effects of Cinnamon Powder on Glucose Metabolism in Diabetic Mice and the Molecular Mechanisms
Source: Foods. 2023 Oct 20;12(20):3852. doi: 10.3390/foods12203852 (PMC10606646; doi:10.3390/foods12203852)
Supplement: Supplementary file 1 [file foods-12-03852-s001.zip]

Archive with 1 entries (1 files):
- foods-2637026-supplementary.pdf
